# Supplementary material for: Tuberculosis Patients’ Serum Extracellular Vesicles Induce Relevant Immune Responses for Initial Defense Against BCG in Mice
Source: Microorganisms. 2025 Jun 29;13(7):1524. doi: 10.3390/microorganisms13071524 (PMC12298580; doi:10.3390/microorganisms13071524)
Supplement: Supplementary file 1 [file microorganisms-13-01524-s001.zip]

Archive with 1 entries (1 files):
- microorganisms-3665378-supplementary.pdf
